# Supplementary material for: Cis-Element Engineering Promotes the Expression of Bacillus subtilis Type I L-Asparaginase and Its Application in Food
Source: Int J Mol Sci. 2022 Jun 13;23(12):6588. doi: 10.3390/ijms23126588 (PMC9224341; doi:10.3390/ijms23126588)
Supplement: Supplementary file 1 [file ijms-23-06588-s001.zip]

Archive with 1 entries (1 files):
- ijms-1755194-supplementary-updated.pdf
